# Supplementary material for: Studying the System-Level Involvement of MicroRNAs in Parkinson's Disease
Source: PLoS One. 2014 Apr 1;9(4):e93751. doi: 10.1371/journal.pone.0093751 (PMC3972105; doi:10.1371/journal.pone.0093751)
Supplement: Table S3 — List of highly significant miRs from Group1 and Group2 which were used to create regulatory networks. This file lists down 29 miRs from Group1 and 59 miRs from Group2 which were associated with the top 20 over-representative GO biological processes and later used to build up the respective regulatory networks. (XLSX) [file pone.0093751.s007.xlsx]

## Sheet: Sheet1
List of 29 miRs (from Group1) associated with the top 20 most significant GO biological processes		List of 59 miRs (from Group2) associated with the top 20 most significant GO biological processes
hsa-let-7a		hsa-miR-100
hsa-let-7b		hsa-miR-103
hsa-let-7c		hsa-miR-106a
hsa-let-7d		hsa-miR-106b
hsa-let-7e		hsa-miR-125a-5p
hsa-let-7f		hsa-miR-125b
hsa-let-7g		hsa-miR-130a
hsa-let-7i		hsa-miR-130b
hsa-miR-101		hsa-miR-141
hsa-miR-107		hsa-miR-142-3p
hsa-miR-147		hsa-miR-144
hsa-miR-153		hsa-miR-145
hsa-miR-199a-3p/hsa-miR-199b-3p		hsa-miR-148a
hsa-miR-19b		hsa-miR-148b
hsa-miR-26a		hsa-miR-152
hsa-miR-28-5p		hsa-miR-15a
hsa-miR-29a		hsa-miR-16
hsa-miR-29b		hsa-miR-17
hsa-miR-29c		hsa-miR-181a
hsa-miR-301a		hsa-miR-181b
hsa-miR-30a		hsa-miR-181c
hsa-miR-30b		hsa-miR-181d
hsa-miR-30c		hsa-miR-186
hsa-miR-34a		hsa-miR-18a
hsa-miR-374a		hsa-miR-18b
hsa-miR-495		hsa-miR-195
hsa-miR-9		hsa-miR-19a
hsa-miR-98		hsa-miR-200a
hsa-miR-99a		hsa-miR-200b
		hsa-miR-200c
		hsa-miR-20a
		hsa-miR-20b
		hsa-miR-219-5p
		hsa-miR-223
		hsa-miR-24
		hsa-miR-25
		hsa-miR-26b
		hsa-miR-27a
		hsa-miR-27b
		hsa-miR-301b
		hsa-miR-30d
		hsa-miR-30e
		hsa-miR-32
		hsa-miR-340
		hsa-miR-361-3p
		hsa-miR-363
		hsa-miR-369-3p
		hsa-miR-370
		hsa-miR-374b
		hsa-miR-424
		hsa-miR-454
		hsa-miR-519d
		hsa-miR-520d-5p
		hsa-miR-524-5p
		hsa-miR-656
		hsa-miR-744
		hsa-miR-92a
		hsa-miR-92b
		hsa-miR-93
