# Supplementary material for: Studying the System-Level Involvement of MicroRNAs in Parkinson's Disease
Source: PLoS One. 2014 Apr 1;9(4):e93751. doi: 10.1371/journal.pone.0093751 (PMC3972105; doi:10.1371/journal.pone.0093751)
Supplement: Table S4 — TF and mRNA target information for the 14 IR hub miRs. TF information was obtained from TransmiR database and top 10 target information was obtained from TarMiR platform. The shared target list of three servers DIANA microT, miRanda and TargetScan were used to retrieve mRNA target information. (XLSX) [file pone.0093751.s008.xlsx]

## Sheet: Sheet1
IR hub miRs (Group 1)	Associated TFs (In degree information)	Top 10 target mRNAs (Out degree information)
hsa-miR-29a	E2F1, MYC, MYCN, NKX2-5, TLX1, TLX3, ERS1, PDGF-B, TGFB1	PI15, KIAA2022, COL4A5, IGF1, ZBTB34, FBN1, COL5A1, COL3A1, COL5A2, MEX3B
hsa-miR-9	NFKB1, TLR2, TLR4, TLR7, TLR8, TLX, TNF, MYC	ONECUT2, KCNJ2, FOXP1, FOXP2, FBN1, LIN28B, ALCAM, GABRB2, ZBTB41, CPEB2
hsa-let-7a	LIN28B, FLI1, EIF2C2, FSH, MYC, TRIM32, E2F1, E2F3	FIGN, IGF2BP1, LIN28B, ONECUT2, ARID3B, BACH1, CLCN5, HIC2, IGF1R, PBX3
hsa-let-7i	E2F3, LIN28, LIN28B, EIF2C2, MYC, TRIM32, TLR4	FIGN, IGF2BP1, LIN28B, ONECUT2, ARID3B, BACH1, CLCN5, HIC2, IGF1R, CCND2
hsa-miR-19b	E2F1, MYC, MYCN, NKX2-5, TLX1, TLX3, ERS1	ATXN1, ZMYND11, QKI, RAPGEF2, ADRB1, DTNA, C10orf140, AFF1, NEUROD1, ZNF238
IR hub miRs (Group 2)	Associated TFs (In degree information)	Top 10 target mRNAs (Out degree information)
hsa-miR-200c	SIP1, TGFB1, ZEB1, ZEB2, EGR1, BMP4, TWIST1, SLUG, EP300, SIX1, SMAD3, TP53, GATA3	ZEB2, GPM6A, FIGN, ZFPM2, RPS6KB1, RND3, ESRRG, TFAP2A, LCORL, FOXG1
hsa-miR-200b	SIP1, TGFB1, ZEB1, ZEB2, EGR1, BMP4, TWIST1, SLUG, SIX1, SMAD3, TP53, GATA3	ZEB2, GPM6A, FIGN, ZFPM2, RPS6KB1, RND3, ESRRG, TFAP2A, LCORL, FOXG1
hsa-miR-200a	SMAD3, HDAC4, TP53, GATA3, SIP1, TGFB1, ZEB1, ZEB2, BMP4, SLUG, TWISt1, SIX1	ZEB2, KLF12, PLAG1, MYH10, E2F3, EPHA7, ZBTB34, ATXN7L1, CTNND2, ANP32E
hsa-miR-17	MYC, TNF, ERS1, STAT5, NFKB1, SPI1, CCND1, E2F1, MYCN, NKX2-5, TLX3, TLX1	RAB22A, ZNF800, MYT1L, PCDHA2, PCDHA4, PCDHA9, ZNFX1, RSBN1, KLF12, SCN1A
hsa-miR-19a	MYCN, MYC, ERS1, STAT5, SPI1, E2F1, NKX2-5, TLX1, TLX3, PTEN	ATXN1, ZMYND11, QKI, RAPGEF2, ADRB1, DTNA, C10orf140, AFF1, NEUROD1, ZNF238
hsa-miR-20a	MYC, MYCN, NKX2-5, TLX1, TLX3, ERS1, STAT5, SPI1, CCND1, E2F1	ZNF800, ITGB8, ZNFX1, MAP3K2, SLAIN2, WDR37, PKD2, CAMTA1, PLEKHA3, TNKS2
hsa-miR-18a	TLX1, TLX3, MYCN, ERS1, STAT5, SPI1, E2F1, MYC, NKX2-5	ATXN1, PDE4D, GIGYF1, IRF2, NCOA1, NR3C1, XYLT2, ZBTB47, CREBL2, DICER1
hsa-miR-141	ZEB1, EP300, KAT2B, SIP1, TGFB1, ZEB1, ZEB2, MYC	ZEB2, KLF12, PLAG1, MYH10, E2F3, EPHA7, ZBTB34, ATXN7L1, CTNND2, ANP32E
hsa-miR-92a	E2F1, MYC, MYCN, NKX2-5, TLX1, TLX3, ERS1	SLC12A5, FBXW7, MAP2K4, CPEB3, MYCBP2, SH3PXD2A, FNDC3B, MAN2A1, BAZ2B, SLC17A6
