# Supplementary material for: Studying the System-Level Involvement of MicroRNAs in Parkinson's Disease
Source: PLoS One. 2014 Apr 1;9(4):e93751. doi: 10.1371/journal.pone.0093751 (PMC3972105; doi:10.1371/journal.pone.0093751)
Supplement: Table S5 — Distribution of 204 DE miRs across 6 different hierarchical clusters. This file contains the result of hierarchical clustering analysis in which cluster 2, 3, 4 and 6 appeared as the most significant miR clusters containing 62, 99, 25 and 14 miRs respectively. (XLSX) [file pone.0093751.s009.xlsx]

## Sheet: Sheet1
Distribution of 204 DE miRs in different clusters (cluster 1 - cluster 6) obtained using hierarchical clustering analysis
Cluster 1		Cluster 2		Cluster 3		Cluster 4		Cluster 5		Cluster 6
hsa-miR-376c		hsa-miR-335		hsa-miR-374a		hsa-miR-374b		miRPlus_42859		hsa-miR-30b
hsa-miR-376b		hsa-miR-590-5p		hsa-miR-19b		hsa-miR-32				hsa-miR-28-5p
hsa-miR-494		hsa-miR-146a		hsa-miR-19a		hsa-miR-20b				hsa-miR-25
		hsa-miR-26a		hsa-miR-29b		hsa-miR-487b				miRPlus_17891
		hsa-miR-30a		hsa-miR-101		hsa-miR-24				hsa-miR-424
		hsa-miR-154		hsa-miR-142-5p		hsa-miR-720				hsa-miR-185
		hsa-miR-141		hsa-miR-126		hsa-miR-195				hsa-miR-193a-3p
		hsa-miR-148a		hsa-miR-199a-3p/hsa-miR-199b-3p		hsa-miR-7-1				hsa-miR-200b
		hsa-miR-10a		hsa-miR-301a		miRPlus_42780				hsa-miR-519e
		hsa-miR-105		hsa-miR-29c		hsa-miR-505				hsa-miR-125b
		hsa-miR-128		hsa-miR-199a-5p		hsa-miR-933				hsa-miR-876-5p
		hsa-miR-15a		hsa-miR-142-3p		hsa-miR-130b				miRPlus_28302
		hsa-miR-18b		hsa-miR-30e		hsa-miR-582-5p				hsa-miR-149
		hsa-miR-143		hsa-miR-26b		hsa-miR-548d-5p				hsa-miR-627
		hsa-miR-147		hsa-miR-30c		hsa-miR-377
		hsa-miR-23b		hsa-miR-146b-5p		hsa-miR-599
		hsa-miR-27b		hsa-miR-33a		hsa-miR-145
		hsa-miR-222		hsa-let-7g		hsa-miR-363
		hsa-miR-155		hsa-miR-140-5p		hsa_SNORD118
		hsa-miR-660		hsa-miR-151-5p		hsa-miR-629
		hsa-miR-887		hsa-miR-21		hsa-miR-656
		hsa-miR-524-5p		hsa-miR-29a		hsa-miR-484
		hsa-miR-376a		hsa-miR-152		hsa-miR-625
		hsa-miR-194		hsa-miR-17		hsa-miR-220b
		hsa-miR-100		hsa-let-7f		hsa-miR-423-3p
		hsa-miR-30d		hsa-miR-186
		hsa-miR-192		hsa-miR-151-3p
		hsa-miR-548c-5p		hsa-miR-20a
		hsa-let-7c		hsa-miR-221
		hsa-miR-181c		hsa-miR-106b
		hsa-miR-215		hsa-let-7i
		hsa-miR-589		hsa-miR-106a
		miRPlus_42720		hsa-miR-18a
		hsa-miR-130a		hsa-miR-223
		hsa-miR-708		hsa-miR-491-3p
		hsa-miR-99a		hsa-miR-338-3p
		hsa-miR-301b		hsa-miR-361-5p
		hsa-miR-584		hsa-miR-27a
		hsa-miR-369-3p		hsa-miR-22
		hsa-let-7f-1		hsa-miR-340
		hsa-miR-200a		hsa-miR-23a
		hsa-miR-92a		hsa-miR-31
		hsa-let-7e		hsa-miR-150
		hsa-miR-191		hsa-miR-362-3p
		hsa-miR-532-5p		hsa-miR-7
		hsa-miR-888		hsa-miR-361-3p
		hsa-miR-770-5p		hsa-miR-342-3p
		hsa-miR-200c		hsa-miR-153
		hsa-miR-654-3p		hsa-miR-148b
		hsa-miR-495		hsa-miR-519d
		hsa-miR-92b		hsa-miR-98
		hsa-miR-520d-5p		hsa-miR-16
		hsa-miR-600		hsa-miR-378
		hsa-miR-324-5p		hsa-miR-342-5p
		hsa-miR-450a		hsa-miR-181a-2
		hsa-miR-345		hsa-let-7d
		hsa-miR-19b-1		hsa-miR-24-2
		hsa-miR-606		hsa-miR-454
		hsa-miR-744		hsa-let-7a
		hsa-miR-370		hsa-miR-199b-5p
		hsa-miR-576-5p		hsa-miR-26a-2
		hsa-miR-208a		hsa-miR-125a-5p
				hsa-miR-93
				hsa-miR-425
				hsa-miR-99b
				hsa-miR-339-3p
				hsa-miR-107
				hsa-miR-29b-1
				hsa-miR-103
				hsa-miR-339-5p
				hsa-miR-181b
				hsa-miR-597
				hsa-miR-769-5p
				hsa-let-7b
				hsa-miR-605
				hsa-miR-140-3p
				hsa-miR-144
				hsa-miR-95
				hsa-miR-362-5p
				hsa-miR-16-1
				hsa-miR-34a
				hsa-miR-598
				hsa-miR-422a
				hsa-miR-28-3p
				hsa-miR-181a
				hsa-miR-138
				hsa-miR-545
				hsa-miR-219-5p
				hsa-miR-16-2
				hsa-miR-181d
				hsa-miR-331-3p
				hsa-miR-331-5p
				kshv-miR-K12-5
				hsa-miR-337-5p
				hsa-miR-190
				hsa-miR-29b-2
				hsa-miR-421
				hsa-miR-138-1
				hsa-miR-9
