# Supplementary material for: Studying the System-Level Involvement of MicroRNAs in Parkinson's Disease
Source: PLoS One. 2014 Apr 1;9(4):e93751. doi: 10.1371/journal.pone.0093751 (PMC3972105; doi:10.1371/journal.pone.0093751)
Supplement: Table S6 — Top 20 most over-representative KEGG pathways associated with the four significant miR clusters obtained from hierarchical clustering analysis. (XLSX) [file pone.0093751.s010.xlsx]

## Sheet: Sheet1
Top 20 most overrepresentative KEGG pathways associated with the four significant miR clusters obtained from hierarchical clustering
Cluster 2				Cluster 3				Cluster 4				Cluster 6
KEGG pathways	Name	p-value		KEGG pathways	Name	p-value		KEGG pathways	Name	p-value		KEGG pathways	Name	p-value
hsa04360	Axon guidance	5.28e-13		hsa04510	Focal adhesion	1.4e-13		hsa05222	Small cell lung cancer	2.81e-06		hsa04360	Axon guidance	2.49e-09
hsa04114	Oocyte meiosis	8.02e-10		hsa04360	Axon guidance	1.62e-12		hsa04110	Cell cycle	3.98e-06		hsa00512	O-Glycan biosynthesis	1.75e-06
hsa04010	MAPK signaling pathway	1.07e-09		hsa04010	MAPK signaling pathway	5.98e-10		hsa04115	p53 signaling pathway	1.65e-05		hsa04120	Ubiquitin mediated proteolysis	3.3e-06
hsa05200	Pathways in cancer	1.08e-09		hsa04512	ECM-receptor interaction	1.29e-08		hsa05200	Pathways in cancer	3.96e-05		hsa05014	Amyotrophic lateral sclerosis (ALS)	2.05e-05
hsa04722	Neurotrophin signaling pathway	1.1e-09		hsa04150	mTOR signaling pathway	2.3e-08		hsa05214	Glioma	0.000109		hsa04330	Notch signaling pathway	2.62e-05
hsa04120	Ubiquitin mediated proteolysis	1.03e-08		hsa05200	Pathways in cancer	2.24e-07		hsa04510	Focal adhesion	0.00018		hsa04350	TGF-beta signaling pathway	4.82e-05
hsa04720	Long-term potentiation	3.68e-08		hsa04722	Neurotrophin signaling pathway	2.33e-07		hsa05220	Chronic myelogenous leukemia (CML)	0.000269		hsa04810	Regulation of actin cytoskeleton	6.13e-05
hsa05220	Chronic myelogenous leukemia (CML)	7.59e-08		hsa05222	Small cell lung cancer	2.6e-07		hsa04360	Axon guidance	0.000289		hsa01040	Biosynthesis of unsaturated fatty acids	0.000136
hsa04510	Focal adhesion	7.86e-08		hsa05215	prostate cancer	6.84e-07		hsa05219	Bladder cancer	0.000672		hsa05414	Dilated cardiomyopathy (DCM)	0.00032
hsa05414	Dilated cardiomyopathy (DCM)	1.1e-07		hsa05214	Glioma	7.5e-07		hsa04350	TGF-beta signaling pathway	0.000765		hsa00533	Glycosaminoglycan biosynthesis - keratan sulfate	0.000341
hsa05222	Small cell lung cancer	1.66e-07		hsa04120	Ubiquitin mediated proteolysis	7.81e-07		hsa05215	Prostate cancer	0.000765		hsa05412	Arrhythmogenic right ventricular cardiomyopathy (ARVC)	0.000373
hsa04912	GnRH signaling pathway	2.97e-07		hsa04910	Insulin signaling pathway	1.8e-06		hsa05218	Melanoma	0.00116		hsa05222	Small cell lung cancer	0.000385
hsa04110	Cell cycle	3.32e-07		hsa05218	Melanoma	2.21e-06		hsa05212	Pancreatic cancer	0.00125		hsa05200	Pathways in cancer	0.000394
hsa04810	Regulation of actin cytoskeleton	3.7e-07		hsa04930	Type II diabetes mellitus	2.29e-06		hsa04120	Ubiquitin mediated proteolysis	0.00172		hsa04666	Fc gamma R-mediated phagocytosis	0.000597
hsa04350	TGF-beta signaling pathway	5.18e-07		hsa04720	Long-term potentiation	2.71e-06		hsa04810	Regulation of actin cytoskeleton	0.00278		hsa05220	chronic myeloid leukemia	0.000692
hsa04914	Progesterone-mediated oocyte maturation	5.18e-07		hsa04810	Regulation of actin cytoskeleton	1.48e-05		hsa05223	Non-small cell lung cancer	0.00313		hsa04540	Gap junction	0.000704
hsa04012	ErbB signaling pathway	6.28e-07		hsa04114	Oocyte meiosis	1.49e-05		hsa04012	ErbB signaling pathway	0.00372		hsa04950	Maturity onset diabetes of the young	0.000898
hsa05014	Amyotrophic lateral sclerosis (ALS)	6.38e-07		hsa04350	TGF-beta signaling pathway	1.75e-05		hsa04010	MAPK signaling pathway	0.00383		hsa03060	Protein export	0.00139
hsa05412	Arrhythmogenic right ventricular cardiomyopathy (ARVC)	6.39e-07		hsa04960	Aldosterone-regulated sodium reabsorption	2.5e-05		hsa04512	ECM-receptor interaction	0.00416		hsa00601	Glycosphingolipid biosynthesis - lacto and neolacto series	0.0016
hsa05214	Glioma	8e-07		hsa05220	Chronic myelogenous leukemia (CML)	2.59e-05		hsa05222	Small cell lung cancer	2.81e-06		hsa04012	ErbB signaling pathway	0.0018
