# Supplementary material for: Studying the System-Level Involvement of MicroRNAs in Parkinson's Disease
Source: PLoS One. 2014 Apr 1;9(4):e93751. doi: 10.1371/journal.pone.0093751 (PMC3972105; doi:10.1371/journal.pone.0093751)
Supplement: Table S8 — Clinical Information about the experimental group. This file contains the clinical information of the 19 PD patients and 13 Control individuals as provided by the authors [73]. (XLSX) [file pone.0093751.s012.xlsx]

## Sheet: Sheet1
	The principal demographic and clinical characteristics of the 19 unrelated idiopathic PD patients and 13 controls included in the miR profiling study by Martin M. et al. (2011) [73]
ID	Affection status	Age	Sex	AAO	Years since onset	Hoehn & Yahr stage	Schwab & England Score	UPDRS III score	UPDRS I+II+III score
P1	PD	58	M	50	8	1	0.9	6	12
P2	PD	60	M	57	2	2	1	3	8
P3	PD	61	M	56	5	1.5	0.9	10	15
P4	PD	62	M	55	7	2.5	0.7	17	50
P5	PD	64	M	61	3	2.5	0.9	20	28
P6	PD	65	M	63	2	2.5	0.9	12	15
P7	PD	68	M	55	13	4	0.3	41	58
P8	PD	70	M	50	20	2.5	0.8	16	21
P9	PD	71	M	60	10	2.5	0.5	52	87
P10	PD	71	M	61	11	2.5	0.8	23	45
P11	PD	58	F	45	13	2.5	0.7	38	63
P12	PD	61	F	50	11	2.5	0.6	29	41
P13	PD	62	F	45	17	2.5	0.7	35	70
P14	PD	64	F	60	4	2.5	0.9	24	31
P15	PD	67	F	65	2	2.5	0.9	20	26
P16	PD	68	F	60	8	2	0.8	12	16
P17	PD	68	F	59	9	3	0.8	24	29
P18	PD	69	F	56	13	2.5	0.4	31	93
P19	PD	70	F	62	8	5	NA	71	106
C1	CTRL	63	M
C2	CTRL	64	M
C3	CTRL	66	M
C4	CTRL	71	M
C5	CTRL	73	M
C6	CTRL	51	F
C7	CTRL	57	F
C8	CTRL	60	F
C9	CTRL	63	F
C10	CTRL	66	F
C11	CTRL	66	F
C12	CTRL	67	F
C13	CTRL	70	F
PD: Parkinson’s Disease
CTRL: Control
M: Male
F: Female
AAO: Age-at-onset
NA: Not available
Hoehn & Yahr stage : A measure for describing how the symptoms of PD progress, ranging from 1-5 stages.
Schwab & England Score : means of assessing a person’s ability to perform daily activities in terms of speed and independence through a percentage figure.
UPDRS III: Unified Parkinson’s disease rating scale Part III
UPDRS I+II+III: Unified Parkinson’s disease rating scale Part I, Part II and Part III

## Sheet: Sheet2
P3	PD	61	M	56	5	1.5	0.9	10	15
P4	PD	62	M	55	7	2.5	0.7	17	50
P5	PD	64	M	61	3	2.5	0.9	20	28
P6	PD	65	M	63	2	2.5	0.9	12	15
P7	PD	68	M	55	13	4	0.3	41	58
P8	PD	70	M	50	20	2.5	0.8	16	21
P9	PD	71	M	60	10	2.5	0.5	52	87
P10	PD	71	M	61	11	2.5	0.8	23	45
P11	PD	58	F	45	13	2.5	0.7	38	63
P12	PD	61	F	50	11	2.5	0.6	29	41
P13	PD	62	F	45	17	2.5	0.7	35	70
P14	PD	64	F	60	4	2.5	0.9	24	31
P15	PD	67	F	65	2	2.5	0.9	20	26
P16	PD	68	F	60	8	2	0.8	12	16
P17	PD	68	F	59	9	3	0.8	24	29
P18	PD	69	F	56	13	2.5	0.4	31	93
P19	PD	70	F	62	8	5	NA	71	106
C1	CTRL	63	M
C2	CTRL	64	M
C3	CTRL	66	M
C4	CTRL	71	M
C5	CTRL	73	M
C6	CTRL	51	F
C7	CTRL	57	F
C8	CTRL	60	F
C9	CTRL	63	F
C10	CTRL	66	F
C11	CTRL	66	F
C12	CTRL	67	F
C13	CTRL	70	F
