# Supplementary material for: Studying the System-Level Involvement of MicroRNAs in Parkinson's Disease
Source: PLoS One. 2014 Apr 1;9(4):e93751. doi: 10.1371/journal.pone.0093751 (PMC3972105; doi:10.1371/journal.pone.0093751)
Supplement: Table S9 — List of 73 PD related miRs obtained through text mining. 26 PD related miRs were obtained from HMDD and 47 more miRs were obtained from PubMed. In this way, 73 miRs were found to have association with PD. This file lists down the respective sources (either PMID or HMDD) of all these 73 PD related miRs. (XLSX) [file pone.0093751.s013.xlsx]

## Sheet: Sheet1
List of 73 PD related miRs obtained through text-mining (PubMed and HMDD*) with their respective sources
miR	Source	Year
hsa-mir-1	HMDD	version-2012
hsa-mir-126	HMDD	version-2012
hsa-mir-133b	HMDD	version-2012
hsa-mir-147	HMDD	version-2012
hsa-mir-151	HMDD	version-2012
hsa-mir-16-2	HMDD	version-2012
hsa-mir-199a	HMDD	version-2012
hsa-mir-199b	HMDD	version-2012
hsa-mir-19b	HMDD	version-2012
hsa-mir-22	HMDD	version-2012
hsa-mir-26a	HMDD	version-2012
hsa-mir-28	HMDD	version-2012
hsa-mir-29a	HMDD	version-2012
hsa-mir-29b	HMDD	version-2012
hsa-mir-29c	HMDD	version-2012
hsa-mir-301a	HMDD	version-2012
hsa-mir-30a	HMDD	version-2012
hsa-mir-30b	HMDD	version-2012
hsa-mir-30c	HMDD	version-2012
hsa-mir-335	HMDD	version-2012
hsa-mir-34b	HMDD	version-2012
hsa-mir-34c	HMDD	version-2012
hsa-mir-374a	HMDD	version-2012
hsa-mir-374b	HMDD	version-2012
hsa-mir-433	HMDD	version-2012
hsa-mir-7	HMDD	version-2012
miR-199a-3p/miR-199b-3p	PMID-22003392	2011
miR-151-3p	PMID-22003392	2011
miR-199a-5p	PMID-22003392	2011
miR-151-5p	PMID-22003392	2011
miR-28-5p	PMID-22003392	2011
miR-34a	PMID-21923954	2009
miR-153	PMID-20106983	2011
miR-130	PMID: 21293178	2011
miR-98	PMID: 21293178	2011
miR-124	PMID: 21293178	2011
miR-204	PMID: 21293178	2011
miR-142	PMID: 21293178	2007
miR-64/65	PMID: 20091141	2008
miR-let7	PMID: 20671708	2010
miR-184	PMID: 20671708	2011
pre-let7a-1	PMID : 21295133	2011
pre-miR7-2	PMID : 21295133	2011
pre-miR-99a	PMID : 21295133	2011
pre-miR-130	PMID : 21295133	2011
pre-miR-136	PMID : 21295133	2011
pre-miR-224	PMID : 21295133	2011
pre-miR-143	PMID : 21295133	2011
pre-miR-218-2	PMID : 21295133	2011
pre-miR-15b	PMID : 21295133	2011
pre-miR-101-1	PMID : 21295133	2011
pre-miR-107	PMID : 21295133	2011
pre-miR-345	PMID : 21295133	2011
miR-10a	PMID: 21136867	2008
miR-10b	PMID: 21136867	2008
miR-212	PMID: 21136867	2008
miR-132	PMID: 21136867	2008
miR-495	PMID: 21136867	2009
hsa-miR-638	PMID: 19911064	2009
hsa-miR-1226	PMID: 19911064	2009
hsa-miR-612	PMID: 19911064	2009
hsa-miR-1469	PMID: 19911064	2009
hsa-miR-939	PMID: 19911064	2009
hsa-miR-661	PMID: 19911064	2009
hsa-miR-1538	PMID: 19911064	2009
hsa-miR-663	PMID: 19911064	2009
hsa-miR-663b	PMID: 19911064	2009
hsa-miR-608	PMID: 19911064	2011
miR-9	PMID: 21807765	2011
miR-132	PMID: 21807765	2011
miR-137	PMID: 21807765	2008
miR-19	PMID: 18758459	2008
miR-101	PMID: 18758459	2008
* HMDD = Human MicroRNA Disease Database
PMID=PubMed ID
